# Supplementary material for: Theta Burst Stimulation of the Cerebellum Modifies the TMS-Evoked N100 Potential, a Marker of GABA Inhibition
Source: PLoS One. 2015 Nov 3;10(11):e0141284. doi: 10.1371/journal.pone.0141284 (PMC4631469; doi:10.1371/journal.pone.0141284)
Supplement: S1 MEP Data — (XLSX) [file pone.0141284.s001.xlsx]

## Sheet: Sheet1
Subject	Handedness	Treatment	Intensity	ResTHreshPre	RestThreshPost	ActivethreshPre	ActivethreshPost	RestLatpre	RestLatpost	ActiveLatpre	ActiveLatPost	RestAmpPre	RestAmpPost	ActAmpPre	ActAmpPost	SPpre	Sppost
1	R	Sham	0.8	82		50		22.25	22.5	18.75	19	1306.8	2522.17	5106.6	5626.6	128.26	219.8
1	R	iTBS	0.8	79	71	51	52	21.8	23	18	19.8	2360	1026.6	6566.75	5500	250	200.6
1	R	cTBS	0.8	79	79	49	51	21.5	21.8	19	18.3	3120	1826.8	5440	5510.83	222.2	241.4
2	L	iTBS	0.8	71	69	50	48	26	25.5	22.5	21.6	1177.83	1466.43	9511.17	9085.57	219.333	249.714
2	L	cTBS	0.8	86	87	51	51	27	29.25	22.5	22.5	477.833	516.75	1533.4	1600	250	224.667
2	L	Sham	0.8	96	82	51	51	26.5	25.5	22.75	21.75	600	1000.17	4519.8	4266.5	227.4	233.25
3	R	Sham	0.8	89	87	49	49	25.3	25.5	23	20	600.333	888.667	5960.2	6186.6	131.6	223.2
3	R	iTBS	0.8	95	85	52	42	26	28	21.75	23	1386.6	800	19119.8	1966.5	196	102.25
3	R	cTBS	0.8	84	85	50	44	25.2	25.8	21.6	22.8	826.6	1146.8	4944.5	6840.2	187.833	211
4	R	Sham	0.8	70	68	43	44	24.25	23.5	19	18	386.6	409.571	4083.25	4320	212	224.6
4	R	iTBS	0.8	66	66	45	42	23.5	22.75	20.75	19.25	544.5	777.833	3253	5077.83	196	181.167
4	R	cTBS	0.8	69	70	51	39	23	22.8	19.8	18.5	408.833	440	3696	3737.67	155.2	202.667
5	R	Sham	0.8	90	92	55	55	24	24.25	18.75	18.75	733	880	2383.5	3679.8	215.25	212
5	R	iTBS	0.8	82	83	54	47	24	25.5	19.25	20.25	1880	800	7533	7173.2	175	180.6
5	R	cTBS	0.8	74	78	55	54	23	23.75	19	19	759.8	1226.8	6600.2	7066.83	148.4	163.833
6	R	Sham	0.8	66	65	39	42	26	25.5	22.75	22.25	1755.67	711.167	28533.2	6857.29	158.5	157.5
6	R	iTBS	0.8	66	67	43	44	25	23.5	21.5	22.25	1488.83	1500	7026.6	8990.57	126.6	156.429
6	R	cTBS	0.8	63	68	42	42	26	25	23	22.25	1144.17	600	12733.2	11877.7	159.4	150.833
7	R	Sham	0.8	69	58	40	46	23.75	24	22.25	21.75	1033.33	1278	6111.17	5088.83	138.167	165.714
7	R	iTBS	0.8	67	63	54	51	24	23	22.2	21.9	1044.33	1253.2	4177.83	4723.71	142.5	121.857
7	R	cTBS	0.8	68	66	48	55	24.3	25	21.75	22.5	655.5	800	4177.67	3999.83	139.333	158.167
8	L	Sham	0.8	63	67	48	47	22.5	22.25	20	19.25	444.5	355.667	3500	4857	179	194.5
8	L	iTBS	0.8	71	64	43	44	23	23	19.75	20	744.5	485.857	6222.33	5299.83	178.833	202.167
8	L	cTBS	0.8	63	62	41	41	23.5	24	19.75	18.75	433.333	388.833	5680	7944.33	150	156.833
9	R	iTBS	0.9	65	70	42	40	29	24	21	20.74	453.25	864	5044.5	5436.14	201.333	221.571
9	R	cTBS	0.9	72	69	37	38	28.5	31.25	23	25	611	683.375	3388.83	3577.67	229.667	230.333
9	R	Sham	0.9	66	69	43	46	25.5	26	22.25	20.75	1053.2	1066.67	5044.5	5295.29	204.429	227.571
10	R	Sham	0.9	82	82	51	56	26.75	27.25	24.25	24.75	777.833	1377.83	9366.67	9155.5	213.833	187.167
10	R	cTBS	0.9	68	79	47	45	26.75	26.25	22.5	23.75	1155.67	1100	6911	7352.43	183.333	178
11	L	Sham	0.9	66		46	44	25	25	23	23	1966.75	2511	8866.5	8366.83	163.143	140
11	L	iTBS	0.9	64	62	43	56	25.5	24.8	22.8	22.3	740	675.667	12906.8	12240	151.4	132.75
11	L	cTBS	0.9	64	68	47	48	24.8	24.8	22.5	22.5	1477.67	844.667	7875	9152.43	134.5	148.286
12	R	Sham	0.9	75	69	51	53		21.75	18.5	19	1273.3	3316.75	7638.43	7641.5	105.286	123.75
12	R	iTBS	0.9	81	75	42	49	22.25	21.75	18.75	19	3280	4228.57	10178	11066.6	137.667	160.5
12	R	cTBS	0.9	60	61	44	43	22.5	22.25	19.25	19	533	1584	12209.6	11885.7	136.8	142
13	R	Sham	0.9	72	67	39	40	26	25.5	23.75	23.75	1144.5	1893.4	9377.67	7546.6	162.833	153
13	R	iTBS	0.9	68	66	42	41	26.75	26.75	22.75	24.75	1906.5	2384.71	6923.86	8191.88	168.75	193.667
13	R	cTBS	0.9	72	69	41	44	26.75	28	24.25	24	933.2	733.429	7741.75	8000.14	161.75	164.714
14	R	Sham	0.9	70	71	39	34	26.75	27	22.25	24	838.143	611.167	10577.7	10419.1	197.5	162.143
14	R	iTBS	0.9	75	69	35	31	26.75	26	22.75	23.5	866.6	1326.7	10853.2	12342.7	197.6	226.714
14	R	cTBS	0.9	71	71	39	36	27.75	26.25	23.75	23.5	822.167	666.833	9233.17	8667.67	192.833	200.667
15	R	Sham	0.9	57	59	45	44	22.25	24	20	18.75	622.167	1520	6995.67	6684.33	96.3333	115.167
15	R	iTBS	0.9	62	56	44	37	23.5	23.75	20	21	1724	3200.12	9704.71	8833.33	143.857	180
15	R	cTBS	0.9	55	58	41	49	25	23.75	22.5	21.75	1222.33	680	5390.43	3485.57	138.143	84
16	R	Sham	0.9	59	56	40	44	23	25.25	19.25	19.25	788.833	1161.86	6900	6644.33	140.5	166.333
16	R	iTBS	0.9	63	61	44	45	21.75	23.5	20.5	21	1433.33	1500	5500	6285.71	179.833	192.5
16	R	cTBS	0.9	62	60	51	52	24.25	24	21	21	728.667	926.625	5482	6369	181.571	143.333
