# Supplementary material for: Theta Burst Stimulation of the Cerebellum Modifies the TMS-Evoked N100 Potential, a Marker of GABA Inhibition
Source: PLoS One. 2015 Nov 3;10(11):e0141284. doi: 10.1371/journal.pone.0141284 (PMC4631469; doi:10.1371/journal.pone.0141284)
Supplement: S1 N100 Data — (XLSX) [file pone.0141284.s002.xlsx]

## Sheet: Sheet1
Subject	Handedness	Treatment	Intensity	Electrode	N100pre	N100post
1	R	iTBS	L	FP1	300.397	184.082
1	R	Sham	L	FP1	2.96885	16.6885
1	R	iTBS	L	FP2	539.041	300.179
1	R	Sham	L	FP2	241.511	6.61475
1	R	iTBS	L	F3	-71.0361	-30.3557
1	R	Sham	L	F3	4.58525	21.6951
1	R	iTBS	L	F4	-34.5246	-18.141
1	R	Sham	L	F4	168.244	-13.4639
1	R	iTBS	L	C3	-141.098	-55.882
1	R	Sham	L	C3	-77.4213	-5.36885
1	R	iTBS	L	C4	-51.923	-22.1607
1	R	Sham	L	C4	-6.13443	23.0951
1	R	cTBS	L	P3
1	R	iTBS	L	P3	-72.023	-16.9131
1	R	Sham	L	P3	-72.4344	-1.21148
1	R	cTBS	L	P4
1	R	iTBS	L	P4	-70.6656	-28.2525
1	R	Sham	L	P4	41.6984	15.9721
1	R	cTBS	L	O1
1	R	iTBS	L	O1	130.921	79.6164
1	R	Sham	L	O1	-51.7246	25.282
1	R	cTBS	L	O2
1	R	iTBS	L	O2	249.574	139.49
1	R	Sham	L	O2	-8.91639	-3.69508
1	R	cTBS	L	F7
1	R	iTBS	L	F7	-106.705	-52.2033
1	R	Sham	L	F7	11.0934	33.677
1	R	cTBS	L	F8
1	R	iTBS	L	F8	-27.4361	-12.2689
1	R	Sham	L	F8	89.2951	19.8279
1	R	cTBS	L	T7
1	R	iTBS	L	T7	-86.1279	-45.9328
1	R	Sham	L	T7	119.83	3.10164
1	R	cTBS	L	T8
1	R	iTBS	L	T8	-111.818	-51.1115
1	R	Sham	L	T8	-20.482	22.0016
1	R	cTBS	L	P7
1	R	iTBS	L	P7	-102.626	-47.8721
1	R	Sham	L	P7	-8.3377	14.3246
1	R	cTBS	L	P8
1	R	iTBS	L	P8	54.8934	31.4836
1	R	Sham	L	P8	386.564	-87.5934
1	R	cTBS	L	Fz
1	R	iTBS	L	Fz	22.6557	19.4934
1	R	Sham	L	Fz	29.8836	26.2541
1	R	cTBS	L	Cz
1	R	iTBS	L	Cz	63.5131	36.1148
1	R	Sham	L	Cz	53.1967	19.7525
1	R	cTBS	L	Pz
1	R	iTBS	L	Pz	40.4426	31.4344
1	R	Sham	L	Pz	-3.25246	11.1148
1	R	cTBS	L	FC1
1	R	iTBS	L	FC1	-23.918	-32.3426
1	R	Sham	L	FC1	-10.9377	6.49672
1	R	cTBS	L	FC2
1	R	iTBS	L	FC2	240.575	143.057
1	R	Sham	L	FC2	66.9	5.96721
1	R	cTBS	L	CP1
1	R	iTBS	L	CP1	135.369	84.923
1	R	Sham	L	CP1	-20.9148	5.70656
1	R	cTBS	L	CP2
1	R	iTBS	L	CP2	74.2311	68.3033
1	R	Sham	L	CP2	-8.33607	37.0984
1	R	cTBS	L	FC5
1	R	iTBS	L	FC5	-70.5328	-31.5869
1	R	Sham	L	FC5	148.559	2.49672
1	R	cTBS	L	FC6
1	R	iTBS	L	FC6	49.9082	43.3738
1	R	Sham	L	FC6	57.177	19.1934
1	R	cTBS	L	CP5
1	R	iTBS	L	CP5	-91.0344	-37.259
1	R	Sham	L	CP5	74.6328	-28.9541
1	R	cTBS	L	CP6
1	R	iTBS	L	CP6	-39.6148	-10.9967
1	R	Sham	L	CP6	-22.2311	22.4623
2	L	iTBS	L	FP1	35.0393	-63.9393
2	L	Sham	L	FP1	-174.872	7.81311
2	L	iTBS	L	FP2	44.2115	-32.5607
2	L	Sham	L	FP2	-554.103	51.8426
2	L	iTBS	L	F3	22.2262	-12.5869
2	L	Sham	L	F3	-150.12	13.477
2	L	iTBS	L	F4	62.1295	19.7344
2	L	Sham	L	F4	-290.348	28.6918
2	L	iTBS	L	C3	-0.27541	-66.7098
2	L	Sham	L	C3	67.1607	-8.62787
2	L	iTBS	L	C4	49.6639	18.9361
2	L	Sham	L	C4	-857.466	78.7033
2	L	cTBS	L	P3
2	L	iTBS	L	P3	35.1033	-3.5918
2	L	Sham	L	P3	-57.9656	-21.3082
2	L	cTBS	L	P4
2	L	iTBS	L	P4	38.0426	2.54754
2	L	Sham	L	P4	-5.79016	3.2541
2	L	cTBS	L	O1
2	L	iTBS	L	O1	33.8475	1.81639
2	L	Sham	L	O1	-87.282	13.2656
2	L	cTBS	L	O2
2	L	iTBS	L	O2	37.8705	-14.723
2	L	Sham	L	O2	-140.431	23.5213
2	L	cTBS	L	F7
2	L	iTBS	L	F7	57.0787	-2.09344
2	L	Sham	L	F7	-224.739	28.6475
2	L	cTBS	L	F8
2	L	iTBS	L	F8	59.4016	1.70328
2	L	Sham	L	F8	54.0934	-16.1262
2	L	cTBS	L	T7
2	L	iTBS	L	T7	66.3672	16.6016
2	L	Sham	L	T7	29.8951	-2.0623
2	L	cTBS	L	T8
2	L	iTBS	L	T8	46.8033	-0.519672
2	L	Sham	L	T8	-341.241	35.6344
2	L	cTBS	L	P7
2	L	iTBS	L	P7	32.4639	-1.25574
2	L	Sham	L	P7	-94.0508	14.6
2	L	cTBS	L	P8
2	L	iTBS	L	P8	48.6492	7.04426
2	L	Sham	L	P8	-61.559	12.5066
2	L	cTBS	L	Fz
2	L	iTBS	L	Fz	37.9918	-7.04918
2	L	Sham	L	Fz	17.7443	-7.52295
2	L	cTBS	L	Cz
2	L	iTBS	L	Cz	32.8689	-29.877
2	L	Sham	L	Cz	6.92131	-6.3377
2	L	cTBS	L	Pz
2	L	iTBS	L	Pz	31.1213	16.1016
2	L	Sham	L	Pz	-1.48525	-1.85738
2	L	cTBS	L	FC1
2	L	iTBS	L	FC1	41.5639	-14.5951
2	L	Sham	L	FC1	-102.131	18.2607
2	L	cTBS	L	FC2
2	L	iTBS	L	FC2	55.9131	-5.62951
2	L	Sham	L	FC2	-31.4279	-2.1377
2	L	cTBS	L	CP1
2	L	iTBS	L	CP1	36.1246	-2.10984
2	L	Sham	L	CP1	-171.251	30.7869
2	L	cTBS	L	CP2
2	L	iTBS	L	CP2	42.5082	17.7639
2	L	Sham	L	CP2	-448.315	47.3951
2	L	cTBS	L	FC5
2	L	iTBS	L	FC5	48.0361	4.1377
2	L	Sham	L	FC5	-124.728	14.8934
2	L	cTBS	L	FC6
2	L	iTBS	L	FC6	48.0131	-0.939344
2	L	Sham	L	FC6	-248.518	26.9705
2	L	cTBS	L	CP5
2	L	iTBS	L	CP5	37.823	2.68361
2	L	Sham	L	CP5	-21.2705	4.80328
2	L	cTBS	L	CP6
2	L	iTBS	L	CP6	53.4311	32.4033
2	L	Sham	L	CP6	3.18197	-1.92623
3	R	cTBS	L	FP1	-40.2836	-0.408197
3	R	cTBS	L	FP2	-71.2689	-7.22787
3	R	cTBS	L	F3	-5.6082	2.74918
3	R	cTBS	L	F4	-29.8525	0.32623
3	R	cTBS	L	C3	-20.1574	-3.12459
3	R	cTBS	L	C4	-70.9033	-9.56393
3	R	cTBS	L	P3	-23.7656	-4.52131
3	R	iTBS	L	P3
3	R	Sham	L	P3
3	R	cTBS	L	P4	-39.0115	-2.26393
3	R	iTBS	L	P4
3	R	Sham	L	P4
3	R	cTBS	L	O1	-25.7295	-0.686885
3	R	iTBS	L	O1
3	R	Sham	L	O1
3	R	cTBS	L	O2	-17.2557	3.10984
3	R	iTBS	L	O2
3	R	Sham	L	O2
3	R	cTBS	L	F7	-39.2131	-9.25246
3	R	iTBS	L	F7
3	R	Sham	L	F7
3	R	cTBS	L	F8	-42.818	-5.48361
3	R	iTBS	L	F8
3	R	Sham	L	F8
3	R	cTBS	L	T7	-35.877	-8.55082
3	R	iTBS	L	T7
3	R	Sham	L	T7
3	R	cTBS	L	T8	-45.2115	-8.6082
3	R	iTBS	L	T8
3	R	Sham	L	T8
3	R	cTBS	L	P7	32.6508	3.1459
3	R	iTBS	L	P7
3	R	Sham	L	P7
3	R	cTBS	L	P8	-22.4836	-1.92131
3	R	iTBS	L	P8
3	R	Sham	L	P8
3	R	cTBS	L	Fz	1.87705	6.6623
3	R	iTBS	L	Fz
3	R	Sham	L	Fz
3	R	cTBS	L	Cz	-432.459	-73.9705
3	R	iTBS	L	Cz
3	R	Sham	L	Cz
3	R	cTBS	L	Pz	-35.5738	-7.77541
3	R	iTBS	L	Pz
3	R	Sham	L	Pz
3	R	cTBS	L	FC1	-40.3918	-3.51639
3	R	iTBS	L	FC1
3	R	Sham	L	FC1
3	R	cTBS	L	FC2	-3.66721	1.56721
3	R	iTBS	L	FC2
3	R	Sham	L	FC2
3	R	cTBS	L	CP1	-75.7902	-14.8049
3	R	iTBS	L	CP1
3	R	Sham	L	CP1
3	R	cTBS	L	CP2	-24.7803	-3.06393
3	R	iTBS	L	CP2
3	R	Sham	L	CP2
3	R	cTBS	L	FC5	-91.2311	-12.1164
3	R	iTBS	L	FC5
3	R	Sham	L	FC5
3	R	cTBS	L	FC6	-4.31967	2.02951
3	R	iTBS	L	FC6
3	R	Sham	L	FC6
3	R	cTBS	L	CP5	1.02787	-2.17705
3	R	iTBS	L	CP5
3	R	Sham	L	CP5
3	R	cTBS	L	CP6	-32.5738	-2.72131
3	R	iTBS	L	CP6
3	R	Sham	L	CP6
4	R	cTBS	L	FP1	-4.56721	-9.7918
4	R	iTBS	L	FP1	-0.227869	0.791803
4	R	cTBS	L	FP2	9.97869	1.45902
4	R	iTBS	L	FP2	-14.7738	-9.54262
4	R	cTBS	L	F3	-19.6902	-14.8508
4	R	iTBS	L	F3	7.08525	7.22787
4	R	cTBS	L	F4	-60.6639	-27.9705
4	R	iTBS	L	F4	-22.9197	-17.2311
4	R	cTBS	L	C3	-33.5475	-9.6918
4	R	iTBS	L	C3	-84.3574	-60.0082
4	R	cTBS	L	C4	-0.839344	-5.24098
4	R	iTBS	L	C4	-50.9328	-35.382
4	R	cTBS	L	P3	-38.9525	-24.6902
4	R	iTBS	L	P3	-90.6148	-65.041
4	R	Sham	L	P3
4	R	cTBS	L	P4	-30.8262	-14.8443
4	R	iTBS	L	P4	-14.559	-10.677
4	R	Sham	L	P4
4	R	cTBS	L	O1	-22.6918	-14.882
4	R	iTBS	L	O1	-23.1213	-14.9934
4	R	Sham	L	O1
4	R	cTBS	L	O2	-6.62951	-2.32459
4	R	iTBS	L	O2	-104.685	-72.3049
4	R	Sham	L	O2
4	R	cTBS	L	F7	-10.9574	-12.5131
4	R	iTBS	L	F7	-69.377	-45.4377
4	R	Sham	L	F7
4	R	cTBS	L	F8	-13.2787	-5.07213
4	R	iTBS	L	F8	-29.4033	-25.2918
4	R	Sham	L	F8
4	R	cTBS	L	T7	-6.0623	-16.1639
4	R	iTBS	L	T7	-92.5541	-59.5918
4	R	Sham	L	T7
4	R	cTBS	L	T8	-32.2836	-14.5836
4	R	iTBS	L	T8	-15.018	-11.2213
4	R	Sham	L	T8
4	R	cTBS	L	P7	6.97705	-1.56393
4	R	iTBS	L	P7	7.39836	5.82131
4	R	Sham	L	P7
4	R	cTBS	L	P8	-35.7836	-19.1705
4	R	iTBS	L	P8	-21.1689	-13.8475
4	R	Sham	L	P8
4	R	cTBS	L	Fz	-44.9246	-22.7213
4	R	iTBS	L	Fz	-11	-7.3377
4	R	Sham	L	Fz
4	R	cTBS	L	Cz	24.8934	-11.4705
4	R	iTBS	L	Cz	-24.8328	-17.541
4	R	Sham	L	Cz
4	R	cTBS	L	Pz	5.68197	5.36721
4	R	iTBS	L	Pz	-25.1918	-19.7902
4	R	Sham	L	Pz
4	R	cTBS	L	FC1	-2.58033	-2.57377
4	R	iTBS	L	FC1	-109.838	-73.1066
4	R	Sham	L	FC1
4	R	cTBS	L	FC2	-6.06393	-13.9918
4	R	iTBS	L	FC2	26.9213	18.4393
4	R	Sham	L	FC2
4	R	cTBS	L	CP1	-34.6443	-23.0246
4	R	iTBS	L	CP1	-1.54754	-5.49016
4	R	Sham	L	CP1
4	R	cTBS	L	CP2	6.30656	-27.0426
4	R	iTBS	L	CP2	-22.9082	-17.1098
4	R	Sham	L	CP2
4	R	cTBS	L	FC5	-33.4131	-22.3131
4	R	iTBS	L	FC5	234.831	173.879
4	R	Sham	L	FC5
4	R	cTBS	L	FC6	-26.5279	-14.5049
4	R	iTBS	L	FC6	-44.4869	-33.6328
4	R	Sham	L	FC6
4	R	cTBS	L	CP5	-36.3754	-21.2721
4	R	iTBS	L	CP5	-3.00984	-1.70492
4	R	Sham	L	CP5
4	R	cTBS	L	CP6	-11.2902	-10.0049
4	R	iTBS	L	CP6	-13.2197	-8.6
4	R	Sham	L	CP6
5	R	cTBS	L	FP1	78.2656	2.72623
5	R	iTBS	L	FP1	-3.27213	-10.3426
5	R	Sham	L	FP1	-360.498	-330.369
5	R	cTBS	L	FP2	59.1869	-0.245902
5	R	iTBS	L	FP2	-12.7033	-22
5	R	Sham	L	FP2	-278.125	-259.972
5	R	cTBS	L	F3	51.4344	4.13115
5	R	iTBS	L	F3	3.14262	-8.70164
5	R	Sham	L	F3	-232.97	-245.238
5	R	cTBS	L	F4	37.5525	5.2459
5	R	iTBS	L	F4	16.5213	4.27705
5	R	Sham	L	F4	-312.934	-294.007
5	R	cTBS	L	C3	40.0148	0.927869
5	R	iTBS	L	C3	27.0049	-22.0426
5	R	Sham	L	C3	-240.128	-271.166
5	R	cTBS	L	C4	59.0475	4.13279
5	R	iTBS	L	C4	-139.408	-184.651
5	R	Sham	L	C4	-304.498	-291.964
5	R	cTBS	L	P3	45.1197	1.87541
5	R	iTBS	L	P3	-71.6361	-96.2721
5	R	Sham	L	P3	-243.859	-246.556
5	R	cTBS	L	P4	50.1164	4.09508
5	R	iTBS	L	P4	-98.923	-140.58
5	R	Sham	L	P4	-292.048	-283.005
5	R	cTBS	L	O1	35.3475	-3.05902
5	R	iTBS	L	O1	-23.2377	-37.059
5	R	Sham	L	O1	-198.179	-213.398
5	R	cTBS	L	O2	48.041	2.77541
5	R	iTBS	L	O2	-78.6885	-111.146
5	R	Sham	L	O2	-550.567	-490.085
5	R	cTBS	L	F7	76.159	5.43443
5	R	iTBS	L	F7	25.2361	19.241
5	R	Sham	L	F7	-271.98	-267.515
5	R	cTBS	L	F8	44.8574	4.2459
5	R	iTBS	L	F8	-89.0705	-119.882
5	R	Sham	L	F8	-349.382	-323.002
5	R	cTBS	L	T7	50.2508	1.51148
5	R	iTBS	L	T7	-126.887	-185.923
5	R	Sham	L	T7	-241.139	-249.554
5	R	cTBS	L	T8	77.3049	13.4279
5	R	iTBS	L	T8	-124.316	-167.636
5	R	Sham	L	T8	-301.823	-293.913
5	R	cTBS	L	P7	36.8426	1.30492
5	R	iTBS	L	P7	-12.0803	-24.5443
5	R	Sham	L	P7	-226.151	-237.852
5	R	cTBS	L	P8	73.0508	5.05902
5	R	iTBS	L	P8	-93.0311	-129.972
5	R	Sham	L	P8	-321.957	-302.059
5	R	cTBS	L	Fz	56.2508	2.92295
5	R	iTBS	L	Fz	-160.344	-185.849
5	R	Sham	L	Fz	-263.234	-269.413
5	R	cTBS	L	Cz	30.0016	3.50656
5	R	iTBS	L	Cz	13.8656	3.2623
5	R	Sham	L	Cz	-364.305	-315.87
5	R	cTBS	L	Pz	54.4705	2.83279
5	R	iTBS	L	Pz	-123.967	-177.544
5	R	Sham	L	Pz	-137.905	-151.889
5	R	cTBS	L	FC1	45.6656	2.01803
5	R	iTBS	L	FC1	-37.1574	-44.8
5	R	Sham	L	FC1	-268.061	-278.205
5	R	cTBS	L	FC2	82.7311	13.5475
5	R	iTBS	L	FC2	-129.862	-179.043
5	R	Sham	L	FC2	-301.249	-287.997
5	R	cTBS	L	CP1	79.4344	-1.49672
5	R	iTBS	L	CP1	-60.6066	-82.318
5	R	Sham	L	CP1	-358.652	-334.228
5	R	cTBS	L	CP2	82.6918	9.79016
5	R	iTBS	L	CP2	-151.777	-208.456
5	R	Sham	L	CP2	-277.046	-273.011
5	R	cTBS	L	FC5	55.2689	-2.4541
5	R	iTBS	L	FC5	-89.7852	-136.275
5	R	Sham	L	FC5	-298.959	-288.615
5	R	cTBS	L	FC6	41.8082	4.45902
5	R	iTBS	L	FC6	-46.523	-63.2803
5	R	Sham	L	FC6	-371.025	-337.584
5	R	cTBS	L	CP5	62.3311	3.69344
5	R	iTBS	L	CP5	-211.003	-257.411
5	R	Sham	L	CP5	-275.352	-274.53
5	R	cTBS	L	CP6	50.6984	4.7541
5	R	iTBS	L	CP6	-117.238	-163.87
5	R	Sham	L	CP6	-304.369	-290.851
6	R	cTBS	L	FP1	-46.423	-38.423
6	R	iTBS	L	FP1	16.5016	-3.76066
6	R	Sham	L	FP1	93.6443	32.1246
6	R	cTBS	L	FP2	-56.641	-43.4672
6	R	iTBS	L	FP2	8.69344	0.94918
6	R	Sham	L	FP2	27.1426	-32.3475
6	R	cTBS	L	F3	-44.5066	-31.277
6	R	iTBS	L	F3	2.23115	-2.77541
6	R	Sham	L	F3	17.0738	-3.84754
6	R	cTBS	L	F4	-107.93	-71.6705
6	R	iTBS	L	F4	12.8918	3.57377
6	R	Sham	L	F4	-4.8541	-32.2016
6	R	cTBS	L	C3	-161.484	-107.12
6	R	iTBS	L	C3	-4.72295	-6.68525
6	R	Sham	L	C3	-36.6197	-44.6459
6	R	cTBS	L	C4	-94.182	-62.0082
6	R	iTBS	L	C4	10.482	-3.22131
6	R	Sham	L	C4	0.4	-0.639344
6	R	cTBS	L	P3	-36.9344	-26.1639
6	R	iTBS	L	P3	16.2049	-3.51967
6	R	Sham	L	P3	-15.6721	-20.1967
6	R	cTBS	L	P4	-82.7508	-54.2164
6	R	iTBS	L	P4	9.2623	1.17869
6	R	Sham	L	P4	-14.5508	-7.15246
6	R	cTBS	L	O1	-60.1885	-40.1131
6	R	iTBS	L	O1	10.1639	1.35902
6	R	Sham	L	O1	43.218	33.7344
6	R	cTBS	L	O2	-77.6164	-50.9705
6	R	iTBS	L	O2	15.8869	-1.93607
6	R	Sham	L	O2	-3.11311	0.231148
6	R	cTBS	L	F7	-67.8049	-47.6574
6	R	iTBS	L	F7	19.9525	-7.89672
6	R	Sham	L	F7	2.65574	-4.03607
6	R	cTBS	L	F8	-102.816	-69.1951
6	R	iTBS	L	F8	16.2164	4.05246
6	R	Sham	L	F8	-10.0344	-27.3803
6	R	cTBS	L	T7	-122.054	-80.2525
6	R	iTBS	L	T7	9.12623	-5.4541
6	R	Sham	L	T7	7.11475	-20.0623
6	R	cTBS	L	T8	-82.9787	-54.882
6	R	iTBS	L	T8	13.2607	-3.3377
6	R	Sham	L	T8	2.02787	-0.25082
6	R	cTBS	L	P7	-87.6951	-57.6443
6	R	iTBS	L	P7	8.75082	-2.43443
6	R	Sham	L	P7	-4.91803	-22.7623
6	R	cTBS	L	P8	-72.7885	-48.2262
6	R	iTBS	L	P8	16.3246	-14.7262
6	R	Sham	L	P8	-9.64262	-30.4131
6	R	cTBS	L	Fz	-56.4623	-38.9705
6	R	iTBS	L	Fz	3.52295	3.64918
6	R	Sham	L	Fz	4.0459	-8.78197
6	R	cTBS	L	Cz	-73.677	-48.5311
6	R	iTBS	L	Cz	8.74918	4.47541
6	R	Sham	L	Cz	-6.07377	-7.32623
6	R	cTBS	L	Pz	-97.5623	-64.1475
6	R	iTBS	L	Pz	3.7082	-9.87541
6	R	Sham	L	Pz	-5.42787	-5.59672
6	R	cTBS	L	FC1	8.08033	3.72951
6	R	iTBS	L	FC1	3.60492	12.1885
6	R	Sham	L	FC1	-10.2656	-19.8262
6	R	cTBS	L	FC2	-91.7328	-59.9787
6	R	iTBS	L	FC2	9.1082	-1.57705
6	R	Sham	L	FC2	4.11311	-5.65082
6	R	cTBS	L	CP1	-75.8033	-50.159
6	R	iTBS	L	CP1	12.0393	-1.1377
6	R	Sham	L	CP1	35.1574	21.818
6	R	cTBS	L	CP2	-52.5066	-34.4148
6	R	iTBS	L	CP2	12.5852	-0.0262295
6	R	Sham	L	CP2	-2.02951	-6.63279
6	R	cTBS	L	FC5	-58.7951	-40.4164
6	R	iTBS	L	FC5	10.3115	1.13934
6	R	Sham	L	FC5	3.36557	-2.9541
6	R	cTBS	L	FC6	-73.2066	-49.1279
6	R	iTBS	L	FC6	13.8279	5.42459
6	R	Sham	L	FC6	7.90328	-2.87049
6	R	cTBS	L	CP5	-133.311	-86.5393
6	R	iTBS	L	CP5	13.6098	-7.12295
6	R	Sham	L	CP5	-5.08525	-5.50984
6	R	cTBS	L	CP6	-78.3672	-51.9934
6	R	iTBS	L	CP6	13.7623	4.96885
6	R	Sham	L	CP6	-13.2246	-23.2607
7	R	cTBS	L	FP1	222.72	187.469
7	R	iTBS	L	FP1	-211.93	-352.059
7	R	Sham	L	FP1	-482.054	-603.515
7	R	cTBS	L	FP2	402.882	395.933
7	R	iTBS	L	FP2	-292.161	-410.19
7	R	Sham	L	FP2	-408.223	-501.257
7	R	cTBS	L	F3	6.6459	0.959016
7	R	iTBS	L	F3	-333.244	-571.887
7	R	Sham	L	F3	-396.585	-479.346
7	R	cTBS	L	F4	20.9902	10.5131
7	R	iTBS	L	F4	-325.116	-509.295
7	R	Sham	L	F4	-334.87	-408.162
7	R	cTBS	L	C3	-23.0705	-13.1131
7	R	iTBS	L	C3	-226.28	-353.389
7	R	Sham	L	C3	-371.257	-458.69
7	R	cTBS	L	C4	-7.02131	-1.53279
7	R	iTBS	L	C4	-243.034	-405.072
7	R	Sham	L	C4	-1356.78	-1653.13
7	R	cTBS	L	P3	-1.6541	11.0738
7	R	iTBS	L	P3	-222.859	-380.018
7	R	Sham	L	P3	-183.326	-221.639
7	R	cTBS	L	P4	5.4459	13.3246
7	R	iTBS	L	P4	-200.997	-346.043
7	R	Sham	L	P4	-347.728	-427.175
7	R	cTBS	L	O1	-9.57049	-10.8426
7	R	iTBS	L	O1	-161.203	-263.495
7	R	Sham	L	O1	-347.679	-426.823
7	R	cTBS	L	O2	16.0311	28.3869
7	R	iTBS	L	O2	-361.336	-659.526
7	R	Sham	L	O2	-307.772	-372.911
7	R	cTBS	L	F7	131.021	85.5607
7	R	iTBS	L	F7	-165.907	-306.585
7	R	Sham	L	F7	-321.744	-403.651
7	R	cTBS	L	F8	45.5377	26.9967
7	R	iTBS	L	F8	-213.318	-356.975
7	R	Sham	L	F8	-266.502	-328.036
7	R	cTBS	L	T7	21.759	20.8705
7	R	iTBS	L	T7	-148.07	-241.539
7	R	Sham	L	T7	-360.998	-440.818
7	R	cTBS	L	T8	1.66721	-1.67049
7	R	iTBS	L	T8	-121.364	-211.77
7	R	Sham	L	T8	-395.695	-483.651
7	R	cTBS	L	P7	9.19344	2.72131
7	R	iTBS	L	P7	-236.616	-395.2
7	R	Sham	L	P7	-358.952	-437.064
7	R	cTBS	L	P8	0.0672131	-0.798361
7	R	iTBS	L	P8	-216.5	-372.264
7	R	Sham	L	P8	-362.928	-447.536
7	R	cTBS	L	Fz	36.123	34.4
7	R	iTBS	L	Fz	-222.028	-372.831
7	R	Sham	L	Fz	-243.172	-294.851
7	R	cTBS	L	Cz	-238.244	-309.585
7	R	iTBS	L	Cz	-495.636	-839.279
7	R	Sham	L	Cz	-1509.82	-1851.53
7	R	cTBS	L	Pz	10.1787	23.9902
7	R	iTBS	L	Pz	-154.841	-261.997
7	R	Sham	L	Pz	-259.131	-318.841
7	R	cTBS	L	FC1	19.5082	12.3115
7	R	iTBS	L	FC1	-107.846	-186.405
7	R	Sham	L	FC1	1648.7	1978.8
7	R	cTBS	L	FC2	-29.5672	-32.4492
7	R	iTBS	L	FC2	-611.979	-1035.53
7	R	Sham	L	FC2	-408.12	-502.838
7	R	cTBS	L	CP1	-3.98197	5.54918
7	R	iTBS	L	CP1	-200.374	-331.89
7	R	Sham	L	CP1	-304.707	-370.413
7	R	cTBS	L	CP2	-24.423	-20.4984
7	R	iTBS	L	CP2	-241.733	-405.387
7	R	Sham	L	CP2	-396.511	-482.405
7	R	cTBS	L	FC5	27.182	25.9066
7	R	iTBS	L	FC5	-200.246	-338.193
7	R	Sham	L	FC5	-385.036	-472.975
7	R	cTBS	L	FC6	1.52459	-2.09508
7	R	iTBS	L	FC6	-192.107	-321.549
7	R	Sham	L	FC6	-363.041	-441.354
7	R	cTBS	L	CP5	-1.86557	7.12459
7	R	iTBS	L	CP5	-164.546	-273.464
7	R	Sham	L	CP5	-595.57	-717.939
7	R	cTBS	L	CP6	-8.57869	-5.3541
7	R	iTBS	L	CP6	-197.834	-336.284
7	R	Sham	L	CP6	-330.916	-403.267
8	L	cTBS	L	FP1	-18.8459	143.713
8	L	iTBS	L	FP1	94.9852	11.823
8	L	Sham	L	FP1	-16.7082	-32.3672
8	L	cTBS	L	FP2	-26.7574	108.957
8	L	iTBS	L	FP2	20.7361	4.49508
8	L	Sham	L	FP2	23.7738	46.5377
8	L	cTBS	L	F3	41.0508	-135.926
8	L	iTBS	L	F3	-21.4148	-5.64918
8	L	Sham	L	F3	-28.5213	-60.0344
8	L	cTBS	L	F4	11.8459	14.5721
8	L	iTBS	L	F4	20.8721	5.06066
8	L	Sham	L	F4	12.2869	24.0361
8	L	cTBS	L	C3	-26.7082	-38.9607
8	L	iTBS	L	C3	-16.359	-0.813115
8	L	Sham	L	C3	-12.6984	-27.8393
8	L	cTBS	L	C4	25.177	84.9738
8	L	iTBS	L	C4	33.6082	7.82951
8	L	Sham	L	C4	16.8049	34.0951
8	L	cTBS	L	P3	-6.0541	-15.5131
8	L	iTBS	L	P3	107.692	24.2721
8	L	Sham	L	P3	11.077	22.3541
8	L	cTBS	L	P4	32.8295	12.2803
8	L	iTBS	L	P4	38.5311	8.55902
8	L	Sham	L	P4	15.2328	31.4393
8	L	cTBS	L	O1	-1.46066	3.9377
8	L	iTBS	L	O1	19.4049	5.21639
8	L	Sham	L	O1	13.7066	27.3295
8	L	cTBS	L	O2	1.99344	-7.75246
8	L	iTBS	L	O2	16.282	4.29672
8	L	Sham	L	O2	-29.559	-61.4098
8	L	cTBS	L	F7	4.32131	-19.3754
8	L	iTBS	L	F7	28.4443	5.42459
8	L	Sham	L	F7	-3.87869	-10.4787
8	L	cTBS	L	F8	5.18852	-14.8754
8	L	iTBS	L	F8	42.5885	9.64262
8	L	Sham	L	F8	26.9311	54.8852
8	L	cTBS	L	T7	-0.722951	-27.2213
8	L	iTBS	L	T7	10.9738	4.16393
8	L	Sham	L	T7	7.01639	11.2525
8	L	cTBS	L	T8	9.23934	52.4361
8	L	iTBS	L	T8	22.341	5.1459
8	L	Sham	L	T8	19.2377	37.0803
8	L	cTBS	L	P7	-1.50164	-13.0803
8	L	iTBS	L	P7	14.6475	4.21311
8	L	Sham	L	P7	-6.73607	-16.6721
8	L	cTBS	L	P8	0.24918	-9.43115
8	L	iTBS	L	P8	15.8951	3.39672
8	L	Sham	L	P8	8.37541	14.6459
8	L	cTBS	L	Fz	-3.2	-2.6459
8	L	iTBS	L	Fz	10.3951	1.87705
8	L	Sham	L	Fz	18.8082	39.5738
8	L	cTBS	L	Cz	8.35738	37.4164
8	L	iTBS	L	Cz	74.0705	15.4148
8	L	Sham	L	Cz	-48.7262	-101.156
8	L	cTBS	L	Pz	-3.57049	-12.4557
8	L	iTBS	L	Pz	13.2016	3.39836
8	L	Sham	L	Pz	-7.66885	-18.4525
8	L	cTBS	L	FC1	-25.4393	-36.0115
8	L	iTBS	L	FC1	13.559	3.62459
8	L	Sham	L	FC1	12.5951	28.1721
8	L	cTBS	L	FC2	3.33443	-3.61967
8	L	iTBS	L	FC2	27.7131	6.34098
8	L	Sham	L	FC2	41.0295	85.2967
8	L	cTBS	L	CP1	6.74754	-15.1934
8	L	iTBS	L	CP1	25.9361	6.42131
8	L	Sham	L	CP1	11.1361	22.4984
8	L	cTBS	L	CP2	2.89344	-6.82623
8	L	iTBS	L	CP2	77.0885	15.6443
8	L	Sham	L	CP2	-33.9361	-72.3508
8	L	cTBS	L	FC5	6.9	40.2393
8	L	iTBS	L	FC5	6.02951	2.10164
8	L	Sham	L	FC5	11.3443	19.0377
8	L	cTBS	L	FC6	2.89836	22.6443
8	L	iTBS	L	FC6	28.9393	6.19016
8	L	Sham	L	FC6	33.4869	68.5115
8	L	cTBS	L	CP5	-7.05574	-21.7295
8	L	iTBS	L	CP5	-0.442623	1.79836
8	L	Sham	L	CP5	-2.93934	-6.9541
8	L	cTBS	L	CP6	20.4967	29.7836
8	L	iTBS	L	CP6	30.6574	6.8918
8	L	Sham	L	CP6	12.4508	25.3967
9	R	cTBS	H	FP1	17.1541	11.4115
9	R	iTBS	H	FP1	6.31967	18.3328
9	R	Sham	H	FP1	-399.13	-227.343
9	R	cTBS	H	FP2	23.2459	17.4
9	R	iTBS	H	FP2	7.57705	15.7344
9	R	Sham	H	FP2	-337.426	-192.697
9	R	cTBS	H	F3	-103.644	-119.723
9	R	iTBS	H	F3	-9.00492	-40.6443
9	R	Sham	H	F3	-67.1934	-37.123
9	R	cTBS	H	F4	-11.5049	-17.8
9	R	iTBS	H	F4	5.39508	0.291803
9	R	Sham	H	F4	-439.869	-252.433
9	R	cTBS	H	C3	-71.9475	-95.9164
9	R	iTBS	H	C3	-28.0967	-127.27
9	R	Sham	H	C3	-182.421	-98.3934
9	R	cTBS	H	C4	6.82295	5.73279
9	R	iTBS	H	C4	-22.1656	-117.713
9	R	Sham	H	C4	106.803	25.441
9	R	cTBS	H	P3	-12.3393	-22.6475
9	R	iTBS	H	P3	-35.3295	-140.531
9	R	Sham	H	P3	-120.805	-72.7311
9	R	cTBS	H	P4	27.1541	23.0148
9	R	iTBS	H	P4	91.3803	426.51
9	R	Sham	H	P4	-66.4049	-35.8803
9	R	cTBS	H	O1	5.75246	-0.645902
9	R	iTBS	H	O1	-55.2574	-263.5
9	R	Sham	H	O1	-86.3115	-52.6492
9	R	cTBS	H	O2	-65.4934	-76.1836
9	R	iTBS	H	O2	-13.5082	-79.9557
9	R	Sham	H	O2	-182.033	-102.254
9	R	cTBS	H	F7	-203.395	-249.416
9	R	iTBS	H	F7	12.7049	39.0049
9	R	Sham	H	F7	-70.4049	-40.5475
9	R	cTBS	H	F8	-93.3098	-115.139
9	R	iTBS	H	F8	-54.9656	-279.084
9	R	Sham	H	F8	-312.289	-181.667
9	R	cTBS	H	T7	-7.27049	-9.01803
9	R	iTBS	H	T7	-35.8689	-146.998
9	R	Sham	H	T7	-6.89016	-2.10984
9	R	cTBS	H	T8	-35.8574	-25.182
9	R	iTBS	H	T8	-67.8607	-334.752
9	R	Sham	H	T8	-120.646	-68.4475
9	R	cTBS	H	P7	20.0902	19.2082
9	R	iTBS	H	P7	-40.482	-184.966
9	R	Sham	H	P7	-83.8033	-52.1934
9	R	cTBS	H	P8	4.91639	1.89672
9	R	iTBS	H	P8	97.5918	471.513
9	R	Sham	H	P8	-109.307	-62.8803
9	R	cTBS	H	Fz	-138.164	-158.325
9	R	iTBS	H	Fz	-11.9262	-73.0541
9	R	Sham	H	Fz	-103.961	-59.8836
9	R	cTBS	H	Cz	-16.6852	-20.5721
9	R	iTBS	H	Cz	-39.8246	-202.023
9	R	Sham	H	Cz	-160.357	-91.9213
9	R	cTBS	H	Pz	-65.9393	-82.6377
9	R	iTBS	H	Pz	-16.6557	-89.3885
9	R	Sham	H	Pz	-61.7967	-35.5033
9	R	cTBS	H	FC1	-12.7721	-18.0279
9	R	iTBS	H	FC1	4.01148	29.2574
9	R	Sham	H	FC1	3.42623	26.9672
9	R	cTBS	H	FC2	-17.2934	-17.4967
9	R	iTBS	H	FC2	-2.46885	-60.0361
9	R	Sham	H	FC2	-160.974	-89.9902
9	R	cTBS	H	CP1	-4.69508	-14.8787
9	R	iTBS	H	CP1	-31.9066	-137.539
9	R	Sham	H	CP1	-201.789	-112.893
9	R	cTBS	H	CP2	-0.490164	-5.41967
9	R	iTBS	H	CP2	126.27	612.879
9	R	Sham	H	CP2	639.52	303.102
9	R	cTBS	H	FC5	-11.6689	-15.9705
9	R	iTBS	H	FC5	-25.8852	-97.4623
9	R	Sham	H	FC5	-61.8623	-35.0656
9	R	cTBS	H	FC6	30.3885	27.6459
9	R	iTBS	H	FC6	-28.9066	-142.134
9	R	Sham	H	FC6	-168.944	-99.1967
9	R	cTBS	H	CP5	-6.8918	-8.64426
9	R	iTBS	H	CP5	-48.0885	-201.933
9	R	Sham	H	CP5	-88.6574	-53.7279
9	R	cTBS	H	CP6	16.7689	14.3344
9	R	iTBS	H	CP6	-29.0508	-151.356
9	R	Sham	H	CP6	-90.159	-52.7885
10	R	cTBS	H	FP1	-661.192	-792.793
10	R	Sham	H	FP1	-858.87	-1006.03
10	R	cTBS	H	FP2	-275.42	-330.011
10	R	Sham	H	FP2	-391.118	-454.021
10	R	cTBS	H	F3	-11.5213	-17.259
10	R	Sham	H	F3	-68.682	-90.2885
10	R	cTBS	H	F4	-212.985	-249.328
10	R	Sham	H	F4	-156.695	-197.218
10	R	cTBS	H	C3	-0.293443	-13.7967
10	R	Sham	H	C3	-141.825	-178.667
10	R	cTBS	H	C4	-215.482	-252.716
10	R	Sham	H	C4	-262.774	-321.708
10	R	cTBS	H	P3	-125.056	-154.393
10	R	Sham	H	P3	-265.608	-329.013
10	R	cTBS	H	P4	-879.418	-1038.67
10	R	Sham	H	P4	-117.631	-154.311
10	R	cTBS	H	O1	-235.074	-281.592
10	R	Sham	H	O1	-373.034	-458.159
10	R	cTBS	H	O2	2872.9	3237.22
10	R	Sham	H	O2	-914.372	-1097.08
10	R	cTBS	H	F7	-313.916	-375.98
10	R	Sham	H	F7	-351.105	-409.436
10	R	cTBS	H	F8	-252.72	-297.413
10	R	Sham	H	F8	-358.01	-435.357
10	R	cTBS	H	T7	-129.379	-159.136
10	R	Sham	H	T7	-117.579	-157.774
10	R	cTBS	H	T8	-510.059	-596.048
10	R	Sham	H	T8	-378.931	-463.434
10	R	cTBS	H	P7	-778.51	-880.957
10	R	Sham	H	P7	-48.3197	-75
10	R	cTBS	H	P8	494.351	531.864
10	R	Sham	H	P8	-234.143	-296.997
10	R	cTBS	H	Fz	-696.169	-796.407
10	R	Sham	H	Fz	-256.164	-313.851
10	R	cTBS	H	Cz	-339.552	-400.931
10	R	Sham	H	Cz	-326.066	-395.808
10	R	cTBS	H	Pz	-934.808	-1103.83
10	R	Sham	H	Pz	-448.32	-541.348
10	R	cTBS	H	FC1	355.746	433.861
10	R	Sham	H	FC1	-314.079	-348.987
10	R	cTBS	H	FC2	-234.698	-277.333
10	R	Sham	H	FC2	-35.3262	-55.459
10	R	cTBS	H	CP1	-22.7885	-11.9918
10	R	Sham	H	CP1	-179.093	-222.574
10	R	cTBS	H	CP2	-95.7721	-117.584
10	R	Sham	H	CP2	-98.1246	-129.969
10	R	cTBS	H	FC5	-147.157	-180.298
10	R	Sham	H	FC5	-412.756	-494.674
10	R	cTBS	H	FC6	-221.157	-265.884
10	R	Sham	H	FC6	-84.3787	-111.58
10	R	cTBS	H	CP5	-139.564	-171.861
10	R	Sham	H	CP5	-556.425	-668.238
10	R	cTBS	H	CP6	-293.392	-331.054
10	R	Sham	H	CP6	-282.236	-344.338
11	L	cTBS	H	FP1	103.57	53.6574
11	L	iTBS	H	FP1	115.034	72.0541
11	L	Sham	H	FP1	-32.1852	49.8803
11	L	cTBS	H	FP2	106.215	52.4131
11	L	iTBS	H	FP2	79.7148	62.3492
11	L	Sham	H	FP2	-46.2754	39.6525
11	L	cTBS	H	F3	-445.31	-302.47
11	L	iTBS	H	F3	-38.341	-36.7131
11	L	Sham	H	F3	-28.0328	53.4295
11	L	cTBS	H	F4	46.3246	39.8148
11	L	iTBS	H	F4	279.484	277.928
11	L	Sham	H	F4	-40.4721	58.5656
11	L	cTBS	H	C3	25.9918	8.08361
11	L	iTBS	H	C3	-23.6607	-14.5689
11	L	Sham	H	C3	-36.8787	-48.5525
11	L	cTBS	H	C4	6.57869	8.07377
11	L	iTBS	H	C4	52.1443	57.4705
11	L	Sham	H	C4	-14.7525	40.8754
11	L	cTBS	H	P3	7.6377	8.91475
11	L	iTBS	H	P3	27.1279	28.8787
11	L	Sham	H	P3	-10.0213	11.582
11	L	cTBS	H	P4	0.827869	4.28197
11	L	iTBS	H	P4	33.3115	35.4541
11	L	Sham	H	P4	-33.9869	86.2197
11	L	cTBS	H	O1	22.0213	17.4902
11	L	iTBS	H	O1	198.139	190.616
11	L	Sham	H	O1	-21.959	-2.63607
11	L	cTBS	H	O2	-572.351	-433.111
11	L	iTBS	H	O2	315.956	335.138
11	L	Sham	H	O2	-36.4459	-6.38197
11	L	cTBS	H	F7	62.7393	45.9885
11	L	iTBS	H	F7	-523.436	-550.439
11	L	Sham	H	F7	-1.73443	56.741
11	L	cTBS	H	F8	24.3049	5.67541
11	L	iTBS	H	F8	191.172	170.097
11	L	Sham	H	F8	-24.3541	39.8279
11	L	cTBS	H	T7	-69.8557	-53.477
11	L	iTBS	H	T7	-37.418	-28.0525
11	L	Sham	H	T7	-31.0426	20.8033
11	L	cTBS	H	T8	38.2918	31.2525
11	L	iTBS	H	T8	57.718	51.9262
11	L	Sham	H	T8	-87.4754	128.366
11	L	cTBS	H	P7	108.766	85.2049
11	L	iTBS	H	P7	-35.2393	-25.4852
11	L	Sham	H	P7	-28.1066	67.4721
11	L	cTBS	H	P8	21.6918	21.7295
11	L	iTBS	H	P8	129.943	111.797
11	L	Sham	H	P8	-33.1115	24.3623
11	L	cTBS	H	Fz	69.9934	52.7213
11	L	iTBS	H	Fz	179.295	170.038
11	L	Sham	H	Fz	-5.21148	-16.5197
11	L	cTBS	H	Cz	75.4328	59.4295
11	L	iTBS	H	Cz	92.6869	94.7098
11	L	Sham	H	Cz	-14.0574	12.982
11	L	cTBS	H	Pz	39.0623	33.1803
11	L	iTBS	H	Pz	214.559	212.48
11	L	Sham	H	Pz	-11.7754	29.6213
11	L	cTBS	H	FC1	76.6721	51.3607
11	L	iTBS	H	FC1	-214.011	-146.685
11	L	Sham	H	FC1	-38.6525	68.2328
11	L	cTBS	H	FC2	-14.4393	-6.1377
11	L	iTBS	H	FC2	208.649	203.898
11	L	Sham	H	FC2	-22.077	36.8115
11	L	cTBS	H	CP1	54.8164	44.5131
11	L	iTBS	H	CP1	9.33443	17.1541
11	L	Sham	H	CP1	-17.5459	34.0377
11	L	cTBS	H	CP2	13.3623	10.0459
11	L	iTBS	H	CP2	43.9623	47.9508
11	L	Sham	H	CP2	-11.1443	16.8525
11	L	cTBS	H	FC5	19.1787	18.541
11	L	iTBS	H	FC5	-54.5967	-39.3475
11	L	Sham	H	FC5	-3.0459	4.17213
11	L	cTBS	H	FC6	54.8656	44.1607
11	L	iTBS	H	FC6	28.877	31.0311
11	L	Sham	H	FC6	-17.5131	53.5361
11	L	cTBS	H	CP5	32.5967	25.7705
11	L	iTBS	H	CP5	4.19344	8.46557
11	L	Sham	H	CP5	-17.4934	29.8115
11	L	cTBS	H	CP6	371.407	282.349
11	L	iTBS	H	CP6	59.7361	58.9557
11	L	Sham	H	CP6	-21.6	190.267
12	R	cTBS	H	FP1	-33.8754	-124.013
12	R	iTBS	H	FP1	-1422.94	-2230.1
12	R	Sham	H	FP1	-2.88033	-30.3344
12	R	cTBS	H	FP2	28.7656	50.5934
12	R	iTBS	H	FP2	-1112.06	-1732.06
12	R	Sham	H	FP2	16.3672	-52.8885
12	R	cTBS	H	F3	-114.197	-185.026
12	R	iTBS	H	F3	-537.505	-862.215
12	R	Sham	H	F3	-229.211	-350.041
12	R	cTBS	H	F4	-86.3164	-158.323
12	R	iTBS	H	F4	-999.452	-1591.5
12	R	Sham	H	F4	-271.777	-418.111
12	R	cTBS	H	C3	-77.3443	-143.538
12	R	iTBS	H	C3	-1082.14	-1717.39
12	R	Sham	H	C3	-427.997	-669.062
12	R	cTBS	H	C4	-48.6984	-87.1148
12	R	iTBS	H	C4	-1023.04	-1628.28
12	R	Sham	H	C4	-229.931	-351.515
12	R	cTBS	H	P3	-47.3525	-50.7426
12	R	iTBS	H	P3	-1045.95	-1668.76
12	R	Sham	H	P3	-281.256	-417.223
12	R	cTBS	H	P4	-67.041	-138.008
12	R	iTBS	H	P4	-1055.88	-1685.34
12	R	Sham	H	P4	-621.754	-944.733
12	R	cTBS	H	O1	-96.9672	-184.579
12	R	iTBS	H	O1	-1080.21	-1723.72
12	R	Sham	H	O1	-174.913	-254.844
12	R	cTBS	H	O2	33.4279	109.259
12	R	iTBS	H	O2	-986.139	-1573.88
12	R	Sham	H	O2	-212.344	-308.826
12	R	cTBS	H	F7	-55.8656	-137.377
12	R	iTBS	H	F7	-1178.81	-1859.14
12	R	Sham	H	F7	-29.5934	-23.618
12	R	cTBS	H	F8	-46.041	-97.8262
12	R	iTBS	H	F8	-1079.44	-1711.77
12	R	Sham	H	F8	-28.3393	-14.7262
12	R	cTBS	H	T7	-98.1213	-182.116
12	R	iTBS	H	T7	-763.959	-1228.32
12	R	Sham	H	T7	-87.4	-121.352
12	R	cTBS	H	T8	-64.0115	-127.297
12	R	iTBS	H	T8	-1126.86	-1789.05
12	R	Sham	H	T8	-179.752	-253.075
12	R	cTBS	H	P7	-85.377	-160.685
12	R	iTBS	H	P7	-968.013	-1547.47
12	R	Sham	H	P7	-789.139	-1198.32
12	R	cTBS	H	P8	-59.9869	-128.99
12	R	iTBS	H	P8	-1068.3	-1706.83
12	R	Sham	H	P8	-248.457	-377.503
12	R	cTBS	H	Fz	-63.3361	-124.138
12	R	iTBS	H	Fz	-667.074	-1054.36
12	R	Sham	H	Fz	36.6328	57.6311
12	R	cTBS	H	Cz	-114.18	-194.292
12	R	iTBS	H	Cz	-618.995	-1003.76
12	R	Sham	H	Cz	-70.3148	-105.438
12	R	cTBS	H	Pz	-129.657	-212.53
12	R	iTBS	H	Pz	-705.579	-1139.32
12	R	Sham	H	Pz	55.0689	81.3475
12	R	cTBS	H	FC1	-51.1508	-101.616
12	R	iTBS	H	FC1	-940.252	-1506.54
12	R	Sham	H	FC1	-80.4426	-120.89
12	R	cTBS	H	FC2	-59.3164	-110.962
12	R	iTBS	H	FC2	-1102.44	-1746.33
12	R	Sham	H	FC2	-199.284	-300.084
12	R	cTBS	H	CP1	-99.0377	-163.626
12	R	iTBS	H	CP1	-691.643	-1116.71
12	R	Sham	H	CP1	26.7311	45.4426
12	R	cTBS	H	CP2	-74.3705	-140.589
12	R	iTBS	H	CP2	-1051.69	-1672.37
12	R	Sham	H	CP2	-120.398	-182.541
12	R	cTBS	H	FC5	36.8656	11.8328
12	R	iTBS	H	FC5	-1043.3	-1658.22
12	R	Sham	H	FC5	-497.072	-766.154
12	R	cTBS	H	FC6	-85.0754	-161.339
12	R	iTBS	H	FC6	-1001.71	-1594.84
12	R	Sham	H	FC6	-705.07	-1091.18
12	R	cTBS	H	CP5	-76.1984	-140.73
12	R	iTBS	H	CP5	-999.633	-1591.75
12	R	Sham	H	CP5	-331.926	-494.757
12	R	cTBS	H	CP6	-81.6262	-155.126
12	R	iTBS	H	CP6	-1037.72	-1653.4
12	R	Sham	H	CP6	-600.736	-911.69
13	R	cTBS	H	FP1	-101.189	-154.356
13	R	iTBS	H	FP1	-7.22623	12.2279
13	R	Sham	H	FP1	96.5656	107.667
13	R	cTBS	H	FP2	-42.518	-74.2902
13	R	iTBS	H	FP2	3.58033	-7.91311
13	R	Sham	H	FP2	279.267	330.259
13	R	cTBS	H	F3	59.2574	85.8525
13	R	iTBS	H	F3	-5.80164	13.7246
13	R	Sham	H	F3	20.8672	2.99672
13	R	cTBS	H	F4	-10.4361	-23.7803
13	R	iTBS	H	F4	2.69508	-2.77705
13	R	Sham	H	F4	-5.52951	-10.0787
13	R	cTBS	H	C3	-13.6836	-23
13	R	iTBS	H	C3	-2.23443	4.82131
13	R	Sham	H	C3	-3.0623	-19.3393
13	R	cTBS	H	C4	-4.3541	1.98689
13	R	iTBS	H	C4	3.28852	-14.423
13	R	Sham	H	C4	67.1	71.377
13	R	cTBS	H	P3	-9.93934	-18.1951
13	R	iTBS	H	P3	-1.1918	0.559016
13	R	Sham	H	P3	6.73607	-4.31148
13	R	cTBS	H	P4	-18.677	-25.5115
13	R	iTBS	H	P4	-1.33934	7.8459
13	R	Sham	H	P4	-11.8131	-19.8459
13	R	cTBS	H	O1	-29.0164	-48.3082
13	R	iTBS	H	O1	-1.73279	-0.457377
13	R	Sham	H	O1	-27.3246	-12.7885
13	R	cTBS	H	O2	62.723	122.579
13	R	iTBS	H	O2	-26.682	26.9934
13	R	Sham	H	O2	4.85738	4.04754
13	R	cTBS	H	F7	-17.1131	-29.223
13	R	iTBS	H	F7	-15.1803	42.659
13	R	Sham	H	F7	-30.0984	-45.8754
13	R	cTBS	H	F8	-33.5951	-60.1
13	R	iTBS	H	F8	-1.15246	-1.98033
13	R	Sham	H	F8	25.7279	20.6639
13	R	cTBS	H	T7	30.4426	40.9426
13	R	iTBS	H	T7	-5.71639	13.5508
13	R	Sham	H	T7	10.2393	7.51475
13	R	cTBS	H	T8	-9.86066	-21.5705
13	R	iTBS	H	T8	-20.241	20.6508
13	R	Sham	H	T8	-11.4984	-21.7377
13	R	cTBS	H	P7	24.2689	37.8279
13	R	iTBS	H	P7	-1.15738	4.69672
13	R	Sham	H	P7	-31.959	-50.8984
13	R	cTBS	H	P8	4.02787	11.259
13	R	iTBS	H	P8	3.12787	2.52623
13	R	Sham	H	P8	0.354098	0.186885
13	R	cTBS	H	Fz	7.80656	10.423
13	R	iTBS	H	Fz	12.1115	9.68197
13	R	Sham	H	Fz	-9.04918	10.2902
13	R	cTBS	H	Cz	-21.8541	-31.6393
13	R	iTBS	H	Cz	-1.12951	1.70984
13	R	Sham	H	Cz	8.8918	10.2279
13	R	cTBS	H	Pz	11.3984	16.841
13	R	iTBS	H	Pz	-0.842623	3.66557
13	R	Sham	H	Pz	-53.2689	-75.7787
13	R	cTBS	H	FC1	-0.952459	1.92295
13	R	iTBS	H	FC1	-21.4918	23.5361
13	R	Sham	H	FC1	7.71475	3.01967
13	R	cTBS	H	FC2	-36.818	-67.5623
13	R	iTBS	H	FC2	-0.772131	0.47541
13	R	Sham	H	FC2	-3.22295	-8.21803
13	R	cTBS	H	CP1	-21.3934	-32.1279
13	R	iTBS	H	CP1	-3.43934	5.2623
13	R	Sham	H	CP1	-14.3918	-24.2607
13	R	cTBS	H	CP2	6.59016	15.0279
13	R	iTBS	H	CP2	1.18197	-2.93443
13	R	Sham	H	CP2	-13.6902	-22.1049
13	R	cTBS	H	FC5	48.2541	70.5361
13	R	iTBS	H	FC5	-0.731148	-2.87213
13	R	Sham	H	FC5	-2.32295	-9.62787
13	R	cTBS	H	FC6	70.1967	99.3934
13	R	iTBS	H	FC6	-5.05246	24.5574
13	R	Sham	H	FC6	-52.4738	-67.5951
13	R	cTBS	H	CP5	-45.2443	-75.9492
13	R	iTBS	H	CP5	-1.93443	2.2377
13	R	Sham	H	CP5	2.78852	-1.05246
13	R	cTBS	H	CP6	-0.0622951	0.322951
13	R	iTBS	H	CP6	5.01475	-6.55246
13	R	Sham	H	CP6	-115.211	-169.516
14	R	cTBS	H	FP1	3.97869	2.80984
14	R	iTBS	H	FP1	4.83115	5.21475
14	R	Sham	H	FP1	112.797	99.418
14	R	cTBS	H	FP2	59.9934	30.6246
14	R	iTBS	H	FP2	35.2311	20.8082
14	R	Sham	H	FP2	12.8721	0.896721
14	R	cTBS	H	F3	336.502	171.918
14	R	iTBS	H	F3	24.2361	17.3131
14	R	Sham	H	F3	56.9213	47.7459
14	R	cTBS	H	F4	102.097	49.9754
14	R	iTBS	H	F4	24.5525	25.941
14	R	Sham	H	F4	-42.9443	-41.3787
14	R	cTBS	H	C3	-6.03279	-6.3918
14	R	iTBS	H	C3	1.21639	-1.22951
14	R	Sham	H	C3	-95.4328	-86.3213
14	R	cTBS	H	C4	9.43115	3.70492
14	R	iTBS	H	C4	32.0115	26.123
14	R	Sham	H	C4	-68.1328	-61.0869
14	R	cTBS	H	P3	11.0574	4.91967
14	R	iTBS	H	P3	16.4902	8.9
14	R	Sham	H	P3	-70.8885	-69.1852
14	R	cTBS	H	P4	20.6525	7.67869
14	R	iTBS	H	P4	80.2033	39.8689
14	R	Sham	H	P4	-73.5082	-64.2885
14	R	cTBS	H	O1	32.3557	15.4426
14	R	iTBS	H	O1	27.1689	16.4426
14	R	Sham	H	O1	-59.3262	-55.8328
14	R	cTBS	H	O2	211.434	105.489
14	R	iTBS	H	O2	206.09	83.8082
14	R	Sham	H	O2	-62.9574	-55.4787
14	R	cTBS	H	F7	231.266	118.23
14	R	iTBS	H	F7	31.5607	45.5639
14	R	Sham	H	F7	2.99672	-1.01475
14	R	cTBS	H	F8	190.507	92.7066
14	R	iTBS	H	F8	13.4262	20.1197
14	R	Sham	H	F8	-332.839	-293.875
14	R	cTBS	H	T7	136.608	67.9115
14	R	iTBS	H	T7	85.8082	13.0377
14	R	Sham	H	T7	-37.5459	-42.2393
14	R	cTBS	H	T8	-24.7885	-11.9033
14	R	iTBS	H	T8	-14.9393	8.23279
14	R	Sham	H	T8	-76.2541	-69.9967
14	R	cTBS	H	P7	85.0721	42.8082
14	R	iTBS	H	P7	35.9131	12.1721
14	R	Sham	H	P7	-70.6082	-66.7934
14	R	cTBS	H	P8	-0.87377	-1.22459
14	R	iTBS	H	P8	39.6148	29.041
14	R	Sham	H	P8	-65.6738	-58.9082
14	R	cTBS	H	Fz	19.7803	13.2852
14	R	iTBS	H	Fz	12.1984	15.6918
14	R	Sham	H	Fz	-50.2377	-46.0475
14	R	cTBS	H	Cz	4.8082	2.71967
14	R	iTBS	H	Cz	19.7459	21.0131
14	R	Sham	H	Cz	-50.8443	-46.2787
14	R	cTBS	H	Pz	123.39	60.9803
14	R	iTBS	H	Pz	30.2066	18.3574
14	R	Sham	H	Pz	-32.1852	-33.9967
14	R	cTBS	H	FC1	-44.2869	-31.8754
14	R	iTBS	H	FC1	-55.6164	-46.4475
14	R	Sham	H	FC1	-80.2443	-75.0328
14	R	cTBS	H	FC2	174.836	86.459
14	R	iTBS	H	FC2	22.2705	21.0213
14	R	Sham	H	FC2	-45.5049	-42.2016
14	R	cTBS	H	CP1	274.774	133.005
14	R	iTBS	H	CP1	7.39016	8.60164
14	R	Sham	H	CP1	-100.721	-91.7033
14	R	cTBS	H	CP2	23.5197	13.7623
14	R	iTBS	H	CP2	15.4459	19.2918
14	R	Sham	H	CP2	-141.134	-150.382
14	R	cTBS	H	FC5	62.1082	32.7754
14	R	iTBS	H	FC5	-5.62131	-5.4459
14	R	Sham	H	FC5	-21.882	-23.3148
14	R	cTBS	H	FC6	57.4967	26.0492
14	R	iTBS	H	FC6	44.9984	29.2213
14	R	Sham	H	FC6	-47.518	-44.2934
14	R	cTBS	H	CP5	55.8016	26.4393
14	R	iTBS	H	CP5	37.9066	10.3443
14	R	Sham	H	CP5	-115.52	-106.97
14	R	cTBS	H	CP6	82.6541	43.0721
14	R	iTBS	H	CP6	10.7984	12.8443
14	R	Sham	H	CP6	-47.3754	-43.1918
15	R	cTBS	H	FP1	81.8541	47.9738
15	R	iTBS	H	FP1	69.9623	-1.10328
15	R	Sham	H	FP1	31.7262	-43.0049
15	R	cTBS	H	FP2	47.6016	79.4049
15	R	iTBS	H	FP2	-179.37	44.6492
15	R	Sham	H	FP2	30.4049	-23.859
15	R	cTBS	H	F3	52.9705	-59.9492
15	R	iTBS	H	F3	-51.2623	25.982
15	R	Sham	H	F3	-73.318	72.4066
15	R	cTBS	H	F4	84.818	-69.3639
15	R	iTBS	H	F4	498.52	-60.6443
15	R	Sham	H	F4	2.90492	-8.85902
15	R	cTBS	H	C3	-27.9902	-8.47213
15	R	iTBS	H	C3	-9.12131	25.2754
15	R	Sham	H	C3	23.1557	5.28525
15	R	cTBS	H	C4	-0.627869	-21.8984
15	R	iTBS	H	C4	-47.0967	17.8262
15	R	Sham	H	C4	7.13115	-10.418
15	R	cTBS	H	P3	-12.3459	-10.8443
15	R	iTBS	H	P3	8.2459	9.39672
15	R	Sham	H	P3	-9.77541	6.07541
15	R	cTBS	H	P4	15.5197	-42.2525
15	R	iTBS	H	P4	-71.6557	19.0836
15	R	Sham	H	P4	-5.22131	0.219672
15	R	cTBS	H	O1	-100.226	48.2459
15	R	iTBS	H	O1	-8.13443	12.7131
15	R	Sham	H	O1	27.0967	-18.159
15	R	cTBS	H	O2	-10.2984	157.482
15	R	iTBS	H	O2	196.762	-25.277
15	R	Sham	H	O2	12.9	-10.2852
15	R	cTBS	H	F7	21.3984	-0.352459
15	R	iTBS	H	F7	259.443	-26.6656
15	R	Sham	H	F7	13.3	-10.6721
15	R	cTBS	H	F8	36.0525	-2.34754
15	R	iTBS	H	F8	207.205	-55.2754
15	R	Sham	H	F8	-3.72459	0.422951
15	R	cTBS	H	T7	-20.2426	-21.0803
15	R	iTBS	H	T7	198.056	-25.5016
15	R	Sham	H	T7	-156.569	62.082
15	R	cTBS	H	T8	12.0656	-34.0098
15	R	iTBS	H	T8	-106.798	34.0393
15	R	Sham	H	T8	5.40164	-10.9131
15	R	cTBS	H	P7	-109.239	94.6541
15	R	iTBS	H	P7	54.7377	-2.31967
15	R	Sham	H	P7	-7.93443	17.0295
15	R	cTBS	H	P8	-7.29836	-17.1328
15	R	iTBS	H	P8	33.2082	5.60328
15	R	Sham	H	P8	50.0377	-6.7377
15	R	cTBS	H	Fz	7.22951	11.7869
15	R	iTBS	H	Fz	-0.818033	4.41311
15	R	Sham	H	Fz	18.6803	-14.5148
15	R	cTBS	H	Cz	24.9623	-21.7279
15	R	iTBS	H	Cz	-120.572	26.341
15	R	Sham	H	Cz	-17.7426	5.52787
15	R	cTBS	H	Pz	-43.418	15.9525
15	R	iTBS	H	Pz	44.3066	0.898361
15	R	Sham	H	Pz	3.42295	4.09016
15	R	cTBS	H	FC1	-44.4033	-8.21475
15	R	iTBS	H	FC1	-102.47	21.941
15	R	Sham	H	FC1	-26.1311	-0.268852
15	R	cTBS	H	FC2	-23.582	27.8098
15	R	iTBS	H	FC2	8.9541	3.31148
15	R	Sham	H	FC2	-2.81803	-7.09508
15	R	cTBS	H	CP1	-86.7115	64.4279
15	R	iTBS	H	CP1	-30.4918	8.39344
15	R	Sham	H	CP1	-6.93279	10.4918
15	R	cTBS	H	CP2	-4.06066	-22.2721
15	R	iTBS	H	CP2	-111.418	38.4443
15	R	Sham	H	CP2	-12.2148	6.16393
15	R	cTBS	H	FC5	26.0344	-42.5066
15	R	iTBS	H	FC5	780.964	-136.403
15	R	Sham	H	FC5	-2.45082	0.191803
15	R	cTBS	H	FC6	-5.13115	-9.04918
15	R	iTBS	H	FC6	-131.37	41.0869
15	R	Sham	H	FC6	30.0721	-27.6328
15	R	cTBS	H	CP5	-14.282	-16.7934
15	R	iTBS	H	CP5	78.077	-5.81639
15	R	Sham	H	CP5	-174.99	44.1557
15	R	cTBS	H	CP6	-19.1115	-9.91311
15	R	iTBS	H	CP6	338.141	-79.482
15	R	Sham	H	CP6	5.74262	-9.50984
16	R	cTBS	H	FP1	-21.2492	-26.8656
16	R	iTBS	H	FP1	10.4246	-81.3115
16	R	Sham	H	FP1	16.2426	16.2426
16	R	cTBS	H	FP2	9.01148	8.34918
16	R	iTBS	H	FP2	-4.06066	-89.5836
16	R	Sham	H	FP2	26.4295	26.4295
16	R	cTBS	H	F3	4.59344	6.2918
16	R	iTBS	H	F3	6.22295	-31.7902
16	R	Sham	H	F3	6.18197	6.18197
16	R	cTBS	H	F4	28.9213	33.0689
16	R	iTBS	H	F4	13.1459	-102.344
16	R	Sham	H	F4	4.32951	4.32951
16	R	cTBS	H	C3	-14.8787	-16.9082
16	R	iTBS	H	C3	42.318	-273.146
16	R	Sham	H	C3	1.67705	1.67705
16	R	cTBS	H	C4	-45.3246	-52.5213
16	R	iTBS	H	C4	13.5197	-15.2361
16	R	Sham	H	C4	7.3918	7.3918
16	R	cTBS	H	P3	-316.539	-382.877
16	R	iTBS	H	P3	69.318	-359.346
16	R	Sham	H	P3	3.2377	3.2377
16	R	cTBS	H	P4	71.1295	89.8852
16	R	iTBS	H	P4	19.5754	-51.041
16	R	Sham	H	P4	8.91639	8.91639
16	R	cTBS	H	O1	-52.377	-62.2574
16	R	iTBS	H	O1	42.5016	-94.8951
16	R	Sham	H	O1	5.56557	5.56557
16	R	cTBS	H	O2	-35.623	-41.6115
16	R	iTBS	H	O2	30.1787	-146.392
16	R	Sham	H	O2	9.41967	9.41967
16	R	cTBS	H	F7	-41.5361	-52.4361
16	R	iTBS	H	F7	5.26885	-1.05082
16	R	Sham	H	F7	1.52951	1.52951
16	R	cTBS	H	F8	9.17377	10.4984
16	R	iTBS	H	F8	6.07049	-91.0049
16	R	Sham	H	F8	18.3213	18.3213
16	R	cTBS	H	T7	-3.89672	-3.6541
16	R	iTBS	H	T7	-3.4623	-84.077
16	R	Sham	H	T7	-4.45574	-4.45574
16	R	cTBS	H	T8	8.74754	10.4475
16	R	iTBS	H	T8	9.95574	16.5328
16	R	Sham	H	T8	27.4344	27.4344
16	R	cTBS	H	P7	28.9033	37.1508
16	R	iTBS	H	P7	24.3607	-141.325
16	R	Sham	H	P7	-1.66066	-1.66066
16	R	cTBS	H	P8	19.8934	25.741
16	R	iTBS	H	P8	17.2328	-22.8115
16	R	Sham	H	P8	25.418	25.418
16	R	cTBS	H	Fz	-21.0689	-27.4426
16	R	iTBS	H	Fz	13.1672	-108.828
16	R	Sham	H	Fz	22.6197	22.6197
16	R	cTBS	H	Cz	9.11311	13.5311
16	R	iTBS	H	Cz	14.6639	-22.6639
16	R	Sham	H	Cz	-1.54918	-1.54918
16	R	cTBS	H	Pz	27.177	36.3295
16	R	iTBS	H	Pz	20.4787	-115.318
16	R	Sham	H	Pz	4.28525	4.28525
16	R	cTBS	H	FC1	-32.2623	-39.3574
16	R	iTBS	H	FC1	-13.0098	-2.97869
16	R	Sham	H	FC1	-12.7852	-12.7852
16	R	cTBS	H	FC2	-18.9377	-22.0148
16	R	iTBS	H	FC2	-0.852459	65.5902
16	R	Sham	H	FC2	-1.05574	-1.05574
16	R	cTBS	H	CP1	-22.8148	-24.5492
16	R	iTBS	H	CP1	1.43115	58.577
16	R	Sham	H	CP1	3.01475	3.01475
16	R	cTBS	H	CP2	-6.70328	-4.25246
16	R	iTBS	H	CP2	21.9328	-77.1459
16	R	Sham	H	CP2	2.99344	2.99344
16	R	cTBS	H	FC5	-20.7967	-26.4475
16	R	iTBS	H	FC5	1.23607	70.7656
16	R	Sham	H	FC5	4.57213	4.57213
16	R	cTBS	H	FC6	8.24754	11.0705
16	R	iTBS	H	FC6	-7.67705	3.83279
16	R	Sham	H	FC6	-0.247541	-0.247541
16	R	cTBS	H	CP5	-38.8721	-44.659
16	R	iTBS	H	CP5	22.1148	-88.7361
16	R	Sham	H	CP5	-0.203279	-0.203279
16	R	cTBS	H	CP6	41.7803	52.2115
16	R	iTBS	H	CP6	4.16557	56.0131
16	R	Sham	H	CP6	9.64098	9.64098
